# Supplementary material for: PP2A modulation overcomes multidrug resistance in chronic lymphocytic leukemia via mPTP-dependent apoptosis
Source: J Clin Invest. 2023 Jul 3;133(13):e155938. doi: 10.1172/JCI155938 (PMC10313372; doi:10.1172/JCI155938)
Supplement: Supporting data values [file jci-133-155938-s165.xlsx]

## Sheet: Fig. 1B
Pateint number	CD69Neg/VEN (12.5 nM)	CD69Neg/VEN (25 nM)	CD69Neg/VEN (50 nM)	CD69Neg/VEN (100 nM)	CD69Pos/VEN (12.5 nM)	CD69Pos/VEN (25 nM)	CD69Pos/VEN (50 nM)	CD69Pos/VEN (100 nM)	CD69Neg/S63845 (0.61 uM)	CD69Neg/S63845 (0.91 uM)	CD69Neg/S63845 (1.35 uM)	CD69Neg/S63845 (2.05 uM)	CD69Pos/S63845 (0.61 uM)	CD69Pos/S63845 (0.91 uM)	CD69Pos/S63845 (1.35 uM)	CD69Pos/S63845 (2.05 uM)	CD69Neg/A115463 (4 uM)	CD69Neg/A115463 (8 uM)	CD69Neg/A115463 (16 uM)	CD69Neg/A115463 (32 uM)	CD69Pos/A115463 (4 uM)	CD69Pos/A115463 (8 uM)	CD69Pos/A115463 (16 uM)	CD69Pos/A115463 (32 uM)
1	53.11	69.51	79.21	84.01	28.13	46.03	59.73	67.83	10.93	12.63	16.73	21.93	1.8	1.78	3.01	3.98	15.31	30.91	53.31	70.41	3.25	9.73	27.73	48.93
41	24.34	38.64	58.84	70.64	10.79	20.59	35.69	47.89	0.8	0.98	1.38	2.03	0.19	0.29	0.37	0.54	3.7	8.35	20.84	32.94	1.35	2.43	7.56	16.79
3	62.01	80.91	88.41	83.11	32.645	50.145	65.345	66.045	20.01	23.31	27.51	36.21	11.345	14.045	16.945	23.145	16.81	30.11	61.11	75.31	6.945	12.845	29.445	46.845
8	17.21	34.51	55.71	62.11	4.69	9.83	18.63	23.33	5.09	7.71	11.51	16.61	3.19	5.44	7.01	10.43	6.34	12.21	29.11	52.21	1.34	3.3	10.03	17.33
52	27.88	40.68	50.28	61.48	14.95	21.45	29.05	36.05	15.28	16.18	22.28	26.48	8.85	9.85	13.25	17.05	7.06	10.38	20.58	39.88	3.05	5.15	9.45	19.25
56	11.24	18.64	27.34	37.24	6.575	10.615	18.215	23.115	7.39	8.74	11.14	13.84	3.605	4.305	6.045	7.275	3.81	5.88	12.04	19.84	2.255	3.525	5.805	9.915
80	33.15	65.65	80.25	84.85	15.12	34.92	54.62	62.92	1.71	1.25	1.76	2.15	1.09	0.81	1.43	1.7	5.62	13.45	40.55	62.05	1.8	5.34	19.02	42.02
75	46.82	69.72	81.62	84.12	26.24	42.84	66.74	77.44	12.92	15.72	18.42	26.22	11.04	12.94	15.24	20.34	22.32	41.62	66.12	75.62	12.44	22.44	39.34	55.44
70	24.7	39.6	52	65.1	18.89	30.59	35.59	44.79	16.3	18.5	20.7	25.6	18.19	19.89	21.39	26.99	10.1	17.9	37	57	8.19	14.09	29.89	43.29
25	60.38	73.68	81.98	86.18	31.99	43.89	53.19	58.29	4.15	4.53	5.68	11.48	1.36	1.65	2.2	6.19	4.06	11.08	26.78	43.58	1.6	3.73	11.79	19.69
64	73.22	82.12	83.62	84.92	65.36	76.96	83.46	85.76	29.62	33.02	37.12	44.52	20.86	22.16	25.66	31.06	22.12	38.02	57.32	65.52	14.76	27.16	45.06	54.26
81	3.13	7.13	12.33	21.93	-2.83	3.67	3.67	4.27	12.73	16.33	17.43	19.13	3.17	1.27	-0.93	7.07	11.33	14.63	19.63	24.53	3.27	5.67	10.07	24.57
2	3.23	10.93	22.63	37.23	4.27	3.17	10.67	20.57	18.43	19.03	22.13	25.53	19.47	19.57	23.27	27.57	12.43	25.73	30.33	32.03	4.97	15.27	16.77	27.17
95	5.51	15.01	26.31	38.01	0.1	3.85	10.02	30.72	20.31	21.71	25.11	30.61	7.42	10.92	11.92	12.22	10.21	17.81	31.01	37.31	2.34	7.32	20.12	28.32
Average	31.8521	46.195	57.1807	64.3521	18.3514	28.4679	38.9014	46.3586	12.5479	14.26	17.0643	21.5957	7.97	8.92286	10.4864	13.9686	10.8014	19.8629	36.1236	49.1593	4.82571	9.85714	20.1486	32.4157

## Sheet: Fig. 1C
Pateint number	CD69Neg/VEN (12.5 nM)	CD69Neg/VEN (25 nM)	CD69Neg/VEN (50 nM)	CD69Neg/VEN (100 nM)	CD69Pos/VEN (12.5 nM)	CD69Pos/VEN (25 nM)	CD69Pos/VEN (50 nM)	CD69Pos/VEN (100 nM)	CD69Neg/S63845 (0.61 uM)	CD69Neg/S63845 (0.91 uM)	CD69Neg/S63845 (1.35 uM)	CD69Neg/S63845 (2.05 uM)	CD69Pos/S63845 (0.61 uM)	CD69Pos/S63845 (0.91 uM)	CD69Pos/S63845 (1.35 uM)	CD69Pos/S63845 (2.05 uM)	CD69Neg/A115463 (4 uM)	CD69Neg/A115463 (8 uM)	CD69Neg/A115463 (16 uM)	CD69Neg/A115463 (32 uM)	CD69Pos/A115463 (4 uM)	CD69Pos/A115463 (8 uM)	CD69Pos/A115463 (16 uM)	CD69Pos/A115463 (32 uM)
7	38.9	49.8	58.2	62.4	9.2	13.1	16.2	20.8	6.86	8.9	10.5	13	11.3	12.5	14.6	17.3	1.76	4.96	13.9	22.7	1.24	2.52	4.61	8.2
8	54.2	64.8	64.6	68.8	6.05	9.1	10.1	13	21.4	25.4	27	32	5.49	7.53	9.7	12	18.4	31.4	50.2	56.7	1.75	3.3	6.9	11.9
27	57.4	56	60.9	62.2	20.9	24.3	28.7	33.7	10.5	14.5	14.8	18.8	3.78	5.34	5.89	7.43	18	33.5	53	63.3	2.45	5.43	12.3	22.4
33	46.4	53	49.5	58.6	38.4	48.9	48.9	60.2	9.7	13.5	12.1	12.1	8.6	9.8	10.2	10.2	7.7	15.3	31.6	32.3	3.13	6.88	17.9	27.8
41	4.27	10.6	11.6	12.2	0.87	2.2	3.19	3.75	0.08	0.17	0.17	0.36	0.09	0.14	0.16	0.09	0.4	0.61	2.62	4.6	0.13	0.02	0.43	0.82
52	46.7	50.4	48.5	57	14.1	16.9	15.5	20.2	28.5	36.2	35.4	35.3	11.9	15.9	15.1	15.6	21.8	32.6	38	44.1	5.11	7.95	9.3	14.1
Average	41.3117	47.4333	48.8833	53.5333	14.92	19.0833	20.4317	25.275	12.84	16.445	16.6617	18.5933	6.86	8.535	9.275	10.4367	11.3433	19.7283	31.5533	37.2833	2.30167	4.35	8.57333	14.2033

## Sheet: Fig. 1D
Figure 1D, Left pannel
Pateint number	Pre-therapy/VEN (25 nM)	Pre-therapy/VEN (50 nM)	Pre-therapy/VEN (100 nM)	Pre-therapy/VEN (200 nM)	Post-therapy/VEN (25 nM)	Post-therapy/VEN (50 nM)	Post-therapy/VEN (100 nM)	Post-therapy/VEN (200 nM)
12	6.48	13.8	19.5	33.5	-2.41	-1.96	2.51	8.11
71	7.73	15.33	23.63	35.73	-0.16	2.07	5.87	13.36
21	7.95	14.95	37.65	52.65	-0.53	0.97	3.47	8.67
29	4.3	13.6	24.1	39.2	3.2	1.4	4.4	12.9
31	11.13	18.43	28.93	31.33	-4.97	-0.97	3.73	9.93
Average	7.518	15.222	26.762	38.482	-0.974	0.302	3.996	10.594
Figure 1D, Middle pannel
Pateint number	Pre-therapytherapy/A1155463 (8 uM)	Pre-therapytherapy/A1155463 (16 uM)	Pre-therapytherapy/A1155463 (32 uM)	Pre-therapytherapy/A1155463 (64 uM)	Post-therapytherapy/A1155463 (8 uM)	Post-therapytherapy/A1155463 (16 uM)	Post-therapytherapy/A1155463 (32 uM)	Post-therapytherapy/A1155463 (64 uM)
12	2.4	4.5	9.7	13.1	-0.83	-0.37	2.81	4.81
71	12.63	19.03	25.53	27.13	1.17	2.63	5.77	6.36
21	6.75	15.65	32.05	43.15	10.37	15.27	21.57	35.27
29	15.5	21.7	26.7	41.7	10.7	10.7	16.2	30
31	32.03	37.03	36.13	31.33	13.93	18.73	19.13	24.03
Average	13.862	19.582	26.022	31.282	7.068	9.392	13.096	20.094
Figure 1D, Right pannel
Pateint number	Pre-theraphy/S63845 (2 uM)	Pre-theraphy/S63845 (3 uM)	Pre-theraphy/S63845 (4.6 uM)	Pre-theraphy/S63845 (6.9 uM)	Post-theraphy/S63845 (2 uM)	Post-theraphy/S63845 (3 uM)	Post-theraphy/S63845 (4.6 uM)	Post-theraphy/S63845 (6.9 uM)
12	34.1	27.9	39.4	44.8	4.41	6.41	6.31	9.91
71	10.63	11.13	11.83	14.23	-0.5	-0.18	0.23	0.42
21	11.75	17.75	27.55	43.95	37.67	40.87	46.17	45.77
29	48.8	50.7	52.9	58.5	29	29.1	29.4	33.2
31	12.23	14.73	17.03	17.13	12.13	15.83	15.53	19.63
Average	23.502	24.442	29.742	35.722	16.542	18.406	19.528	21.786

## Sheet: Fig. 2C
Figure 2C (Left pannel)
Patient Number	DMSO treatment control	VEN treatment (Bcl-2 binding to Bim, fold difference)	VEN treatment (Mcl1 binding to Bim, fold difference)	VEN treatment (Bcl-xL binding to Bim, fold difference)
25	1	0.4	1.44	1.26
27	1	0.48	1.53	1.68
33	1	0.77	2.4	1.82
4	1	0.63	1.82	3.56
14	1	0.820923	1.28171	3.77198
80	1	0.690029	1.58805	1.49529
Average	1	0.631825	1.67663	2.26454
Figure 2C (middle pannel)
Patient Number	DMSO treatment control	A1155463 treatment (Bcl-2 binding to Bim, fold difference)	A1155463 treatment (Mcl1 binding to Bim, fold difference)	A1155463 treatment (Bcl-xL binding to Bim, fold difference)
25	1	1.15	1.76	0.48
27	1	0.72	1.49	0.3
33	1	0.85	1.41	0.06
4	1	1.02	2.06	0.21
14	1	0.834478	1.13185	0.366035
80	1	0.761647	1.47211	0.260732
Average	1	0.889354	1.55399	0.279461
Figure 2C (Right pannel)
Patient Number	DMSO treatment control	S63845 treatment (Bcl-2 binding to Bim, fold difference)	S63845 treatment (Mcl1 binding to Bim, fold difference)	S63845 treatment (Bcl-xL binding to Bim, fold difference)
25	1	0.9	0.55	0.91
27	1	0.83	0.01	0.73
33	1	0.9	0.06	0.95
4	1	0.99	0.96	1.3
14	1	0.927597	0.120353	1.44609
80	1	0.686942	0.0447677	0.806356
Average	1	0.872423	0.290853	1.02374

## Sheet: Fig. 3A
Figure 3A (Left panel, values in %)
Cell lines	DT-061 (0 uM)	DT-061 (8 uM)	DT-061 (12 uM)	DT-061 (16 uM)	DT-061 (20 uM)	DT-061 (24 uM)
Mino	100	79.2657	37.7302	7.53962	4.51775	3.86894
Z138	100	98.0503	65.9602	19.4898	5.40665	3.83966
JVM-2	100	96.7084	88.6412	39.5533	8.53559	4.00993
MEC1	100	96.6343	84.8384	52.2395	15.7895	6.88687
OCI LY3	100	94.2931	60.2425	35.0885	19.7289	14.8773
SUDHL4	100	97.3585	49.1772	5.45531	4.50044	3.87825
MM1.S	100	95.6781	57.0443	6.68235	4.32457	4.00584
RPMI	100	94.6626	89.5571	54.5153	15.2414	4.54028
L636	100	97.9868	89.1356	51.4901	14.2912	6.36623
OPM2	100	96.1421	91.2498	27.92	5.83183	5.10841
CLL PBMC (Mock treatment)	100	104.705	58.7168	10.8373	7.66588	7.50147
CLL PBMC (Agonist mix treatment)	100	105.408	85.8979	18.4951	9.50199	7.63703
Figure 3A (Right panel, values in %)
Cell lines	DBK766 (0 uM)	DBK766 (8 uM)	DBK766 (12 uM)	DBK766 (16 uM)	DBK766 (20 uM)	DBK766 (24 uM)
Mino	100	95.7753	99.4595	98.2283	96.6059	95.8016
Z138	100	98.703	101.42	102.481	102.579	104.291
JVM-2	100	98.0595	98.2674	100.1	99.4293	99.2405
MEC1	100	95.945	99.738	97.7833	96.9168	93.9574
OCI LY3	100	95.9502	96.3673	96.4678	95.1626	96.1132
SUDHL4	100	95.9731	98.4265	95.1337	93.883	91.3129
MM1.S	100	98.4469	101.418	98.962	98.2972	100.836
RPMI	100	96.5458	99.2672	100.925	98.9497	99.433
L636	100	97.8775	99.5574	97.3687	96.8521	94.6025
OPM2	100	98.5106	100.782	105.506	102.395	102.877
CLL PBMC (Mock treatment)	100	109.02	108.589	105.465	109.043	109.512
CLL PBMC (Agonist mix treatment)	100	107.349	107.32	102.824	106.802	106.155

## Sheet: Fig. 3B
Figure 3B, Left pannel
	Expt 1							Expt 2							Average
Cell lines	DMSO	VEN (12.5 nM)	VEN (25 nM)	VEN (50 nM)	VEN (100 nM)	VEN (200 nM)		DMSO	VEN (12.5 nM)	VEN (25 nM)	VEN (50 nM)	VEN (100 nM)	VEN (200 nM)		DMSO	VEN (12.5 nM)	VEN (25 nM)	VEN (50 nM)	VEN (100 nM)	VEN (200 nM)
Mino	100	102.505	92.2794	82.2161	72.6505	59.9362		100	88.5896	82.8525	69.0961	54.2561	42.6564		100	95.5473	87.5659	75.6561	63.4533	51.2963
Z138	100	82.095	69.1829	61.5683	57.4118	46.3509		100	88.9184	84.7006	79.7574	72.6264	65.4954		100	85.5067	76.9417	70.6629	65.0191	55.9231
JVM	100	111.98	96.4983	99.985	97.999	96.7917		100	96.6622	98.8266	101.924	98.4788	98.164		100	104.321	97.6625	100.955	98.2389	97.4779
MM1.S	100	117.583	111.891	105.509	105.496	124.59		100	96.9072	93.3903	92.7052	93.958	93.3577		100	107.245	102.641	99.1072	99.7271	108.974
RPMI	100	110.944	100.596	101.38	101.789	101.625		100	98.6002	119.047	99.2727	101.4	98.8922		100	104.772	109.822	100.326	101.594	100.259
MEC1	100	100.645	111.232	98.2668	91.6016	83.3719		100	96.0354	98.6624	97.8164	98.4175	99.5028		100	98.3402	104.947	98.0416	95.0096	91.4373
OCI	100	104.909	93.9741	94.8961	98.7471	94.6141		100	94.9604	91.742	97.4003	98.1927	93.73		100	99.9345	92.858	96.1482	98.4699	94.1721
L636	100	104.917	95.1317	96.8237	104.527	100.408		100	99.8061	99.9292	105.967	100.305	100.711		100	102.361	97.5305	101.395	102.416	100.559
OPM2	100	113.799	103.337	109.877	102.728	104.913		100	98.9072	104.626	100.527	96.3514	95.3717		100	106.353	103.982	105.202	99.5399	100.142
SUDHL4	100	108.715	97.9551	99.6551	98.2682	94.3648		100	98.6803	99.1324	98.8065	105.684	117.651		100	103.697	98.5438	99.2308	101.976	106.008
Figure 3B, Second from Left pannel	Expt 1							Expt 2							Average
Cell lines	DMSO	A1155463 (0.5 uM)	A1155463 (1 uM)	A1155463 (2 uM)	A1155463 (4 uM)	A1155463 (8 uM)		DMSO	A1155463 (0.5 uM)	A1155463 (1 uM)	A1155463 (2 uM)	A1155463 (4 uM)	A1155463 (8 uM)		DMSO	A1155463 (0.5 uM)	A1155463 (1 uM)	A1155463 (2 uM)	A1155463 (4 uM)	A1155463 (8 uM)
Mino	100	67.4458	48.5094	34.5723	11.1129	6.61148		100	56.6693	53.5338	35.6944	14.4735	4.06725		100	62.0575	51.0216	35.1334	12.7932	5.33936
Z138	100	55.968	46.1297	40.2616	29.1425	13.3313		100	33.1747	30.4487	26.0437	18.8835	9.73422		100	44.5714	38.2892	33.1526	24.013	11.5327
JVM	100	105.029	95.5279	95.968	97.1189	100.944		100	97.1315	102.824	98.6444	98.661	101.03		100	101.08	99.1761	97.3062	97.8899	100.987
MM1.S	100	97.5645	86.9107	82.9122	84.8007	63.7275		100	44.9628	42.5617	40.9892	32.4416	23.098		100	71.2636	64.7362	61.9507	58.6212	43.4128
RPMI	100	104.946	92.9849	99.8246	97.6032	95.9546		100	91.6769	89.5133	89.4403	89.6489	89.8626		100	98.3113	91.2491	94.6325	93.626	92.9086
MEC1	100	98.3711	94.1884	99.435	95.5965	95.0959		100	109.705	99.2523	99.0742	99.8256	100.894		100	104.038	96.7204	99.2546	97.7111	97.995
OCI	100	104.551	93.8981	94.6683	99.2678	99.8319		100	87.2932	93.1114	92.5136	93.7161	86.0142		100	95.9219	93.5047	93.5909	96.4919	92.923
L636	100	101.087	91.5584	94.9091	93.6735	100.831		100	98.9014	116.866	104.096	104.016	102.773		100	99.9943	104.212	99.5024	98.8446	101.802
OPM2	100	103.287	95.505	95.2444	95.4678	91.5955		100	96.8494	97.1449	102.158	98.1027	94.7587		100	100.068	96.325	98.7013	96.7853	93.1771
SUDHL4	100	106.232	95.0135	95.103	97.5412	102.44		100	99.7371	99.0641	100.415	105.726	105.421		100	102.984	97.0388	97.7592	101.634	103.931
Figure 3B, Third from Left pannel	Expt 1														Average
Cell lines	DMSO	S63845 (0.0625 uM)	S63845 (0.125 uM)	S63845 (0.25 uM)	S63845 (0.5 uM)	S63845 (1 uM)		DMSO	S63845 (0.0625 uM)	S63845 (0.125 uM)	S63845 (0.25 uM)	S63845 (0.5 uM)	S63845 (1 uM)		DMSO	S63845 (0.0625 uM)	S63845 (0.125 uM)	S63845 (0.25 uM)	S63845 (0.5 uM)	S63845 (1 uM)
Mino	100	104.896	77.5415	41.4543	22.4422	15.1382		100	75.8015	52.9004	26.6491	17.719	13.8245		100	90.349	65.221	34.0517	20.0806	14.4813
Z138	100	102.645	91.4094	71.4416	37.5138	19.6767		100	81.1672	65.2146	46.6821	26.6112	16.1223		100	91.9061	78.312	59.0619	32.0625	17.8995
JVM	100	110.039	103.821	103.9	107.579	97.92		100	94.0283	93.824	93.6805	96.0548	93.3105		100	102.034	98.8227	98.7904	101.817	95.6153
MM1.S	100	126.218	113.858	85.3868	55.366	38.4996		100	82.3568	65.1246	40.9435	25.1272	18.6546		100	104.287	89.4912	63.1652	40.2466	28.5771
RPMI	100	119.151	115.223	111.844	111.177	99.4622		100	90.9574	94.1428	78.7738	53.0876	42.3533		100	105.054	104.683	95.3088	82.1325	70.9077
MEC1	100	100.259	93.8859	95.1689	96.504	96.1181		100	94.2989	94.5549	92.9353	90.403	93.2192		100	97.279	94.2204	94.0521	93.4535	94.6686
OCI	100	105.885	99.4522	100.494	100.635	100.808		100	84.9645	85.1453	89.2256	82.476	77.8048		100	95.4247	92.2987	94.8596	91.5553	89.3065
L636	100	97.0798	63.9406	28.7199	7.99258	5.97774		100	49.6107	28.3042	10.1055	4.65274	3.99421		100	73.3453	46.1224	19.4127	6.32266	4.98598
OPM2	100	85.2161	73.0654	72.3331	70.0122	69.2303		100	63.0375	55.7092	52.8414	51.5552	47.456		100	74.1268	64.3873	62.5872	60.7837	58.3431
SUDHL4	100	113.278	103.838	79.2096	40.4996	30.1202		100	92.0606	76.2658	31.4212	18.3396	15.616		100	102.669	90.052	55.3154	29.4196	22.8681
Figure 3B, Right pannel															Average
Cell lines	DMSO	S63845 (0.0625 uM)+VEN (12.5 nM)+A1155463 (0.5 uM)	S63845 (0.125 uM)+VEN (25 nM)+A1155463 (1 uM)	S63845 (0.25 uM)+VEN (50 nM)+A1155463 (2 uM)	S63845 (0.5 uM)+VEN (100 nM)+A1155463 (4 uM)	S63845 (1 uM)+VEN (200 nM)+A1155463 (8 uM)		DMSO	S63845 (0.0625 uM)+VEN (12.5 nM)+A1155463 (0.5 uM)	S63845 (0.125 uM)+VEN (25 nM)+A1155463 (1 uM)	S63845 (0.25 uM)+VEN (50 nM)+A1155463 (2 uM)	S63845 (0.5 uM)+VEN (100 nM)+A1155463 (4 uM)	S63845 (1 uM)+VEN (200 nM)+A1155463 (8 uM)		DMSO	S63845 (0.0625 uM)+VEN (12.5 nM)+A1155463 (0.5 uM)	S63845 (0.125 uM)+VEN (25 nM)+A1155463 (1 uM)	S63845 (0.25 uM)+VEN (50 nM)+A1155463 (2 uM)	S63845 (0.5 uM)+VEN (100 nM)+A1155463 (4 uM)	S63845 (1 uM)+VEN (200 nM)+A1155463 (8 uM)
Mino	100	5.4212	5.34545	5.49694	5.77828	6.69805		100	3.48621	3.62754	3.51238	3.65372	4.02014		100	4.4537	4.4865	4.50466	4.716	5.35909
Z138	100	3.55112	3.53948	3.55112	3.64427	3.66755		100	3.86093	3.84923	3.91358	3.94283	4.01888		100	3.70603	3.69435	3.73235	3.79355	3.84321
JVM	100	85.6998	80.0692	68.6727	61.688	59.7698		100	96.4799	90.4889	90.9748	80.5997	76.3369		100	91.0899	85.2791	79.8238	71.1438	68.0534
MM1.S	100	23.9385	4.36312	4.48033	4.55848	5.1055		100	6.84458	6.76628	6.825	7.07295	7.086		100	15.3916	5.5647	5.65267	5.81571	6.09575
RPMI	100	37.7879	38.3842	41.5176	49.8539	51.8765		100	12.6528	11.1931	11.2087	12.1106	12.2827		100	25.2204	24.7886	26.3632	30.9822	32.0796
MEC1	100	87.6067	87.5545	83.6326	82.381	79.7629		100	83.4181	75.5816	65.2128	57.8105	48.7051		100	85.5124	81.5681	74.4227	70.0957	64.234
OCI	100	81.2605	74.0251	67.4947	60.3243	51.8306		100	58.9045	38.2803	25.2537	15.9252	10.6423		100	70.0825	56.1527	46.3742	38.1248	31.2364
L636	100	5.81076	5.92208	6.06679	6.30056	7.06865		100	8.61618	4.49272	4.12346	4.16038	4.21577		100	7.21347	5.2074	5.09512	5.23047	5.64221
OPM2	100	55.9254	54.0637	56.9803	54.4981	51.8917		100	39.0331	34.3264	30.5665	27.2334	18.6026		100	47.4792	44.195	43.7734	40.8657	35.2471
SUDHL4	100	19.6738	20.6245	20.1212	35.075	19.9422		100	13.2709	13.2604	14.5171	12.9134	13.2184		100	16.4724	16.9424	17.3191	23.9942	16.5803
Figure 3B, Left pannel
CLL Patient samples	DMSO	VEN (12.5 nM)	VEN (25 nM)	VEN (50 nM)	VEN (100 nM)	VEN (200 nM)
PT04 (Mock)	100	72.8315	48.5903	29.0529	18.905	13.9257	12.2833
PT04 (Agonist Mix)	100	108.235	114.253	102.88	93.2043	92.234	88.0942
PT14 (Mock)	100	94.2988	76.5126	56.8534	31.9509	18.8236	14.1121
PT14 (Agonist Mix)	100	99.3891	91.8801	95.0126	86.8716	79.9316	72.4509
PT33 (Mock)	100	89.8963	78.0101	51.0864	24.2533	11.9395	9.70343
PT33 (Agonist Mix)	100	106.273	107.611	101.944	98.0659	90.5415	89.9783
CLL Patients (AVR, Mock)	100	85.6755	67.7043	45.6642	25.0364	14.8963	12.033
CLL Patients (AVR, Agonist mix)	100	104.632	104.581	99.9455	92.7139	87.569	83.5078
Figure 3B, Second from Left pannel
CLL Patient samples	DMSO	A1155463 (0.5 uM)	A1155463 (1 uM)	A1155463 (2 uM)	A1155463 (4 uM)	A1155463 (8 uM)
PT04 (Mock)	100	81.9513	78.3255	68.1849	58.5147	45.5218	26.2636
PT04 (Agonist Mix)	100	103.263	104.83	98.0288	102.358	102.568	102.485
PT14 (Mock)	100	103.435	105.135	91.3657	90.7269	77.9678	49.6269
PT14 (Agonist Mix)	100	102.388	100.783	86.7982	89.6288	93.414	89.8595
PT33 (Mock)	100	103.741	105.522	95.4401	88.2021	78.1719	44.9726
PT33 (Agonist Mix)	100	101.224	107.438	101.311	96.9194	105.089	101.75
CLL Patients (AVR, Mock)	100	96.3759	96.3274	84.9969	79.1479	67.2205	40.2877
CLL Patients (AVR, Agonist mix)	100	102.292	104.35	95.3793	96.3019	100.357	98.0316
Figure 3B, Third from Left pannel
CLL Patient samples	DMSO	S63845 (0.0625 uM)	S63845 (0.125 uM)	S63845 (0.25 uM)	S63845 (0.5 uM)	S63845 (1 uM)
PT04 (Mock)	100	75.6564	69.2466	53.947	39.7079	23.3813	13.8972
PT04 (Agonist Mix)	100	102.672	106.085	96.0573	96.3662	95.6612	80.5729
PT14 (Mock)	100	93.5961	81.9335	76.4784	54.4959	39.2888	23.2248
PT14 (Agonist Mix)	100	113.405	97.4942	89.7928	86.0395	75.6384	64.638
PT33 (Mock)	100	85.2795	74.0909	47.2685	20.5394	10.6605	8.70446
PT33 (Agonist Mix)	100	93.6537	93.6652	89.6164	84.9275	60.122	29.2871
CLL Patients (AVR, Mock)	100	84.844	75.0903	59.2313	38.2477	24.4436	15.2755
CLL Patients (AVR, Agonist mix)	100	103.243	99.0814	91.8222	89.1111	77.1405	58.166
Figure 3B, Right pannel
CLL Patient samples	DMSO	S63845 (0.0625 uM)+VEN (12.5 nM)+A1155463 (0.5 uM)	S63845 (0.125 uM)+VEN (25 nM)+A1155463 (1 uM)	S63845 (0.25 uM)+VEN (50 nM)+A1155463 (2 uM)	S63845 (0.5 uM)+VEN (100 nM)+A1155463 (4 uM)	S63845 (1 uM)+VEN (200 nM)+A1155463 (8 uM)
PT04 (Mock)	100	30.5395	17.6341	10.5085	9.173	9.16724	9.94322
PT04 (Agonist Mix)	100	91.7301	74.2438	47.1426	20.8318	14.2867	10.7449
PT14 (Mock)	100	62.7376	38.9626	17.4077	9.72531	9.32247	9.6664
PT14 (Agonist Mix)	100	85.0442	66.6451	41.1893	17.4535	12.8631	12.7129
PT33 (Mock)	100	40.1734	16.5853	9.16682	8.4058	8.27971	8.68869
PT33 (Agonist Mix)	100	90.3705	62.8759	24.5579	8.4081	7.64389	7.82442
CLL Patients (AVR, Mock)	100	44.4835	24.394	12.361	9.10137	8.92314	9.43277
CLL Patients (AVR, Agonist mix)	100	89.0483	67.9216	37.6299	15.5645	11.5979	10.4274

## Sheet: Fig. 3C
Figure 3C, Left panel (REC1 Cell line)
	Cell line (REC1 cell line)	Sensitive	Sensitive	Sensitive	Sensitive	Sensitive	Sensitive		IBR+VEN Resistant	IBR+VEN Resistant	IBR+VEN Resistant	IBR+VEN Resistant	IBR+VEN Resistant	IBR+VEN Resistant
		DMSO	DT061 (8 uM)	DT061 (12 uM)	DT061 (16 uM)	DT061 (20 uM)	DT061 (24 uM)		DMSO	DT061 (8 uM)	DT061 (12 uM)	DT061 (16 uM)	DT061 (20 uM)	DT061 (24 uM)
	Expt 1	100	79.8166	69.3285	49.7276	15.953	5.13969		100	95.4737	61.1557	9.60779	6.77639	7.82455
	Expt 2	100	77.4682	57.8415	24.4055	7.12447	6.33983		100	73.9884	17.41	9.40174	9.45209	10.7516
	Expt 3	100	77.1584	69.8547	51.4324	29.6044	7.80365		100	76.7744	40.5793	16.9585	14.9809	16.486
	Expt 4	100	74.524	49.3574	15.577	8.36247	7.83229		100	86.5512	29.9695	9.33945	8.92979	9.80382
	Expt 5	100	74.1789	49.6391	24.1623	9.32848	8.82696		100	96.6492	43.3661	9.6875	9.6875	10.5911
	Average	100	76.6292	59.2043	33.061	14.0746	7.18848		100	85.8874	38.4961	10.999	9.96533	11.0914
Figure 3C, Middle panel (Mino Cell line)
	Cell line (Mino cell line)	Sensitive	Sensitive	Sensitive	Sensitive	Sensitive	Sensitive		IBR+VEN Resistant	IBR+VEN Resistant	IBR+VEN Resistant	IBR+VEN Resistant	IBR+VEN Resistant	IBR+VEN Resistant
	Drug	DMSO	DT061 (8 uM)	DT061 (12 uM)	DT061 (16 uM)	DT061 (20 uM)	DT061 (24 uM)		DMSO	DT061 (8 uM)	DT061 (12 uM)	DT061 (16 uM)	DT061 (20 uM)	DT061 (24 uM)
	Expt 1	100	76.4683	33.4584	5.99992	4.65245	4.40909		100	85.2449	67.6949	18.3794	8.5302	6.71533
	Expt 2	100	83.1614	69.2601	29.9656	8.16624	5.13559		100	81.0858	68.9074	49.8633	22.5725	14.8006
	Expt 3	100	75.4494	42.1563	10.6429	5.55035	5.34112		100	96.3937	63.9419	17.6817	11.8005	12.2266
	Expt 4	100	82.8423	66.4894	14.6121	4.21365	3.78549		100	94.4402	78.2783	22.7505	9.65979	10.0626
	Expt 5	100	80.8163	64.9329	14.5283	3.9175	3.66391		100	92.4619	71.1376	22.4808	9.43798	9.40917
	Average	100	79.7475	55.2594	15.1498	5.30004	4.46704		100	89.9253	69.992	26.2312	12.4002	10.6428
Figure 3C, Middle panel (Marver1 Cell line)
	Cell line (Marver1 cell line)	Sensitive	Sensitive	Sensitive	Sensitive	Sensitive	Sensitive		IBR+VEN Resistant	IBR+VEN Resistant	IBR+VEN Resistant	IBR+VEN Resistant	IBR+VEN Resistant	IBR+VEN Resistant
	Drug	DMSO	DT061 (8 uM)	DT061 (12 uM)	DT061 (16 uM)	DT061 (20 uM)	DT061 (24 uM)		DMSO	DT061 (8 uM)	DT061 (12 uM)	DT061 (16 uM)	DT061 (20 uM)	DT061 (24 uM)
	Expt 1	100	95.9373	59.1213	8.83642	6.84235	6.8613		100	103.346	69.5911	20.151	8.57122	9.31828
	Expt 2	100	92.8256	58.3688	7.98272	6.85866	6.78008		100	99.3165	71.1825	17.3211	9.09391	9.15838
	Expt 3	100	93.5172	63.1026	8.30278	6.75946	6.82226		100	106.082	77.954	21.2831	9.86048	10.4917
	Expt 4	100	95.2113	63.7081	8.67804	6.73121	6.95182		100	103.579	71.7876	19.6389	9.97537	10.7858
	Average	100	94.3729	61.0752	8.44999	6.79792	6.85386		100	103.081	72.6288	19.5985	9.37524	9.93855

## Sheet: Fig. 4A
Values presented in %
Patient number	DMSO/Mock/Active Bax+A1:X1	DT-061 (12 uM)/Mock/Active Bax	DT-061 (16 uM)/Mock/Active Bax	DT-061 (20 uM)/Mock/Active Bax	DMSO/AgonistMix/Active Bax	DT-061 (12 uM)/AgonistMix/Active Bax	DT-061 (16 uM)/AgonistMix/Active Bax	DT-061 (20 uM)/AgonistMix/Active Bax	DMSO/Mock/Cleaved Caspase9	DT-061 (12 uM)/Mock/Cleaved Caspase9	DT-061 (16 uM)/Mock/Cleaved Caspase9	DT-061 (20 uM)/Mock/Cleaved Caspase9	DMSO/AgonistMix/Cleaved Caspase9	DT-061 (12 uM)/AgonistMix/Cleaved Caspase9	DT-061 (16 uM)/AgonistMix/Cleaved Caspase9	DT-061 (20 uM)/AgonistMix/Cleaved Caspase9	DMSO/Mock/Cleaved PARP	DT-061 (12 uM)/Mock/Cleaved PARP	DT-061 (16 uM)/Mock/Cleaved PARP	DT-061 (20 uM)/Mock/Cleaved PARP	DMSO/AgonistMix/Cleaved PARP	DT-061 (12 uM)/AgonistMix/Cleaved PARP	DT-061 (16 uM)/AgonistMix/Cleaved PARP	DT-061 (20 uM)/AgonistMix/Cleaved PARP	DMSO/Mock/ViabilityDye	DT-061 (12 uM)/Mock/ViabilityDye	DT-061 (16 uM)/Mock/ViabilityDye	DT-061 (20 uM)/Mock/ViabilityDye	DMSO/AgonistMix/ViabilityDye	DT-061 (12 uM)/AgonistMix/ViabilityDye	DT-061 (16 uM)/AgonistMix/ViabilityDye	DT-061 (20 uM)/AgonistMix/ViabilityDye
4	8.31	5.88	8.825	20.4	7.89	2.34	9.495	28.15	13.1	11.35	18.75	49.65	6.415	5.77	17.45	64.5	15.2	12.1	19.7	55.55	5.045	5.025	20.15	78.05	9.975	13.05	18.05	40.9	7.32	6.815	10.305	42.05
14	7.275	5.725	18.055	32.5	7.67	3.32	3.535	28.85	10.045	10.18	36.65	68.2	4.81	4.76	6.22	65.5	10.5	9.92	36.85	71.05	5.275	5.545	7.075	72.25	5.785	7.25	14.07	29.75	8.135	9.23	9.94	38.9
33	4.865	2.775	10.55	9.185	7.48	2.05	6.03	8.295	16.6	9.86	48.75	76.3	4.68	6.985	29.8	57.55	18.95	10.95	57.05	91.25	8.485	10.5	43.7	85.55	6.25	6.315	27.45	66.8	7.495	10.235	33.8	70
27	22.25	13.5	27.95	28.25	11.275	8.79	16.4	25.15	36.4	28.9	58.9	92.45	26.5	24.5	41.8	73.75	33.85	26.4	56.4	89.85	23.7	22.25	38.9	74.15	6.075	12.7	15.25	25.2	11.85	14.6	18.45	28.9
46	1.54	1.07	2.165	5.735	1.365	1.595	3.135	4.415	3.81	3.43	7.07	24.05	4.735	6.565	12.8	19.6	3.59	2.52	6.43	25.6	2.84	3.31	13.55	21.65	3.85	4.29	6.11	11.35	6.085	5.25	14.1	17
80	13.6	12.15	7.61	2.055	14.8	6.565	16	6.7	22.95	33.2	79.45	59.1	7.265	10.365	56.85	67.75	23.65	37.35	95.8	86.15	9.61	16.45	73.15	90.7	10.775	24.1	86.05	91.95	13.25	19.1	51.55	81.25
52	37.3	27.3	47.25	74.35	9.37	9.565	12.2	60.75	37.95	29.1	51.1	82.1	10.34	14	17.5	78.85	38.55	28.4	52	83.55	9.845	12.05	17.8	87.45	16.6	22.85	39.4	69	9.13	11.9	16.35	73.95
89	17.9	8.79	22.9	20.2	15.75	13.4	21.5	39.45	26.25	20.15	64.5	87.55	27.2	28.95	42.7	85.4	26.5	20.55	66.25	91	27.75	29.05	43.4	90.85	5.665	9.095	28.35	54.15	14.1	17.55	26	50.2
107	10.115	7.055	27.25	13.1	16.55	10.9	16.8	29.25	12.45	11.6	69.5	69.35	23.45	20.85	29.9	61.4	12.45	11.575	81.8	88.65	15.45	17.15	31.6	88.5	5.235	6.23	41.1	71.25	11.85	16.05	20.55	60.8
108	8.88	7.945	15.7	6.325	13	15.1	22.1	21.85	11.255	14.05	63.65	59.25	15.9	18.8	39.3	72.25	11.095	14.05	74.25	70.9	13.75	18.05	41	77.2	8.685	10.78	64.4	65.05	16	20.8	31.1	66.05

## Sheet: Fig. 4B
Values presented in %
Patient number	DT-061 (9 uM)/CD69Neg/Active Bax	DT-061 (12 uM)/CD69Neg/Active Bax	DT-061 (16 uM)/CD69Neg/Active Bax	DT-061 (18 uM)/CD69Neg/Active Bax	DT-061 (9 uM)/CD69Pos/Active Bax	DT-061 (12 uM)/CD69Pos/Active Bax	DT-061 (16 uM)/CD69Pos/Active Bax	DT-061 (18 uM)/CD69Pos/Active Bax	DT-061 (9 uM)/CD69Neg/Cleaved PARP	DT-061 (12 uM)/CD69Neg/Cleaved PARP	DT-061 (16 uM)/CD69Neg/Cleaved PARP	DT-061 (18 uM)/CD69Neg/Cleaved PARP	DT-061 (9 uM)/CD69Pos/Cleaved PARP	DT-061 (12 uM)/CD69Pos/Cleaved PARP	DT-061 (16 uM)/CD69Pos/Cleaved PARP	DT-061 (18 uM)/CD69Pos/Cleaved PARP
3	-14.4	21.2	21.5	-1.3	1.03	9.17	23.07	11.97	-13.85	39.95	51.55	55.65	0.69	15.74	41.94	69.14
8	-5.67	3.8	16	-1.9	-1.93	0.39	14.69	20.09	-4.1	10.2	43.6	81.3	-2.24	1.68	25.32	79.62
25	-4.64	8.33	8.23	-0.6	-3.71	3.11	12.01	7.21	-3.67	30.85	60.05	66.25	-3.49	9.88	48.58	68.08
27	-3.71	8.44	12.14	9.14	-1.37	1.74	5.65	14.03	-3.75	16.02	55.52	71.32	-1.67	1.81	15.05	58.35
33	10.1	1.3	-6.3	-7.11	3.56	5.56	2.86	2.76	32.04	57.64	54.94	54.84	9.14	29.84	60.74	74.34
52	8.07	29.57	35.27	32.37	1.55	8.44	23.64	30.04	7.57	41.67	78.97	81.57	-0.05	14.44	56.44	79.74
64	-6.73	8.67	-9.03	-12.63	1.84	8.84	2.94	2.44	-2.6	34	43.5	45.6	3.41	25.21	45.31	47.11
46	0.9	9.53	2.71	3.44	-1.95	11.34	6.04	5.74	4.05	45.11	59.21	56.91	-0.34	31.69	53.29	51.19
90	-4.75	-8.01	-8.26	-11.23	-0.65	-0.31	-0.5	-2.05	19	32.1	32.3	31.8	10.83	27.33	34.23	37.83
81	7.55	17.15	5.25	-0.04	-1.01	4.71	20.6	24.1	21.5	43.5	76.8	76.7	2.15	10.86	49.26	76.66
75	31.25	8.55	10.45	18.65	5.81	20.51	30.61	42.21	39.15	46.35	47.55	50.75	8.75	40.95	58.35	74.15
1	9.03	28.23	43.03	43.83	0.86	11.23	28.23	32.23	9.56	34.06	74.26	76.66	-2.99	12.46	55.46	66.36

## Sheet: Fig. 4D
Cleaved PARP Expression, values presented as % positive cells
Experiments	DMSO (Parental)	DT,12uM (Parental)	DT,16uM (Parental)	DT,20uM (Parental)	SVA (Parental)	DMSO (Clone 1 MEC1 (WT), WT)	DT,12uM (Clone 1 MEC1 (WT), WT)	DT,16uM (Clone 1 MEC1 (WT), WT)	DT,20uM (Clone 1 MEC1 (WT), WT)	SVA (Clone 1 MEC1 (WT), WT)	DMSO (Clone 2 MEC1 (WT), WT)	DT,12uM (Clone 2 MEC1 (WT), WT)	DT,16uM (Clone 2 MEC1 (WT), WT)	DT,20uM (Clone 2 MEC1 (WT), WT)	SVA (Clone 2 MEC1 (WT), WT)	DMSO (Clone 14 MEC1 (BAX/BAK DKO)	DT,12uM (Clone 14 MEC1 (BAX/BAK DKO)	DT,16uM (Clone 14 MEC1 (BAX/BAK DKO)	DT,20uM (Clone 14 MEC1 (BAX/BAK DKO)	SVA (Clone 14 MEC1 (BAX/BAK DKO)
Experiment 1	5.105	22.55	63.8	72.1	62	4.435	19.7	57.35	66.45	61.3	2.05	17.8	58.25	72.7	54.5	0.83	1.415	20.55	53.3	2.65
Experiment 2	9.495	44.15	79.5	87.4	71.4	4.88	33.35	60.9	82.3	76.25	2.18	32.75	68	84.15	72	0.555	5.96	37.1	79.85	1.8
Experiment 3	7.785	46.7	73.1	70.8	75.9	4.345	48.45	64.65	60.85	77.9	4.635	44.05	64.8	66.4	72.35	0.94	10.85	53.95	77.45	3.52
Average	7.46167	37.8	72.1333	76.7667	69.7667	4.55333	33.8333	60.9667	69.8667	71.8167	2.955	31.5333	63.6833	74.4167	66.2833	0.775	6.075	37.2	70.2	2.65667

[truncated: 33 more sheets: Fig. 5A, Fig. 5B, Fig. 5C, Fig. 6A, Fig. 6B, Fig. 6C, Fig. 6D, Fig.S1C, Fig.S1D, Fig.S1G, Fig.S1H, Fig.S2, Fig.S3B, Fig.S3C, Fig.S3D, Fig.S4A, Fig.S4B, Fig. S5A, Fig. S5B, Fig.S6 …]
